# Supplementary material for: Sulfate Transporters in Dissimilatory Sulfate Reducing Microorganisms: A Comparative Genomics Analysis
Source: Front Microbiol. 2018 Mar 2;9:309. doi: 10.3389/fmicb.2018.00309 (PMC5840216; doi:10.3389/fmicb.2018.00309)
Supplement: Supplementary file 1 [file Data_Sheet_1.xlsx]

## Sheet: Sheet1
Supplementary Table 1: Organism and accession number information for the analyzed genomes and sequences.
Phylum	Genome	Transporter Family
		SulP	DASS	CysP	CysZ	Other
Crenarchaeota	Caldivirga maquilingensis IC-167			Cmaq_1966	Cmaq_0755
					Cmaq_0940
					Cmaq_0941
					Cmaq_0943
Crenarchaeota	Vulcanisaeta moutnovskia 768-28			VMUT_0722	VMUT_0477
					VMUT_0480
					VMUT_0481
					VMUT_0482
					VMUT_0609
					VMUT_1319
					VMUT_1441
Euryarchaeota	Archaeoglobus fulgidus 7324			AFULGI_00008730	AFULGI_00001210
					AFULGI_00001230
					AFULGI_00011110
					AFULGI_00017600
					AFULGI_00017790
					AFULGI_00018140
					AFULGI_00018830
					AFULGI_00019370
					AFULGI_00022830
					AFULGI_00023950
Euryarchaeota	Archaeoglobus fulgidus VC-16			AF0791	AF0124
				AF1798	AF0127
					AF0350
					AF1015
					AF1508
					AF1525
					AF1561
					AF1632
					AF1688
					AF2018
					AF2125
Euryarchaeota	Archaeoglobus profundus Av18			Arcpr_1238	Arcpr_0553
				Arcpr_1271	Arcpr_1804
					Arcpr_1808
					Arcpr_0733
Euryarchaeota	Archaeoglobus sulfaticallidus PM70-1		Asulf_01109	Asulf_01050	Asulf_00335
				Asulf_00410	Asulf_00400
					Asulf_01216
					Asulf_01775
					Asulf_02128
Firmicutes	Ammonifex degensii KC4				Adeg_0175
					Adeg_0392
					Adeg_0529
					Adeg_1799
					Adeg_1113
					Adeg_1938
Firmicutes	Desulfosporosinus orientis Singapore I	Desor_1738	Desor_1248	Desor_3059	Desor_0104
			Desor_1742	Desor_5226	Desor_0632
			Desor_1900		Desor_1745
			Desor_3931		Desor_2031
			Desor_4966		Desor_3018
					Desor_3421
					Desor_3811
					Desor_4752
Firmicutes	Desulfosporosinus acidiphilus SJ4	Desaci_2333		Desaci_4322	Desaci_0169
		Desaci_2652			Desaci_2328
		Desaci_2768			Desaci_3160
					Desaci_4222
Firmicutes	Desulfosporosinus meridiei S10	Desmer_1689	Desmer_0630	Desmer_4202	Desmer_0103
		Desmer_1695	Desmer_1699		Desmer_0677
					Desmer_1705
					Desmer_2106
					Desmer_2289
					Desmer_2685
					Desmer_3449
					Desmer_3796
Firmicutes	Desulfotomaculum kuznetsovii 17		Desku_0685	Desku_0375	Desku_0286
			Desku_1952	Desku_0478	Desku_0379
			Desku_3232		Desku_0630
			Desku_3243		Desku_2042
			Desku_3475		Desku_2566
					Desku_2569
					Desku_2754
					Desku_2847
					Desku_3259
					Desku_3472
Firmicutes	Desulfotomaculum gibsoniae Groll		Desgi_0506		Desgi_0068
			Desgi_0931		Desgi_0696
			Desgi_1509		Desgi_1287
			Desgi_2849		Desgi_1448
			Desgi_3685		Desgi_1615
			Desgi_3694		Desgi_2793
			Desgi_3715		Desgi_3681
			Desgi_3988		Desgi_4172
			Desgi_4212		Desgi_4216
Firmicutes	Desulfotomaculum acetoxidans 5575	Dtox_0978		Dtox_2385	Dtox_0967
					Dtox_0981
					Dtox_1011
					Dtox_2549
					Dtox_2926
Firmicutes	Desulfotomaculum carboxydivorans CO-1-SRB	Desca_1172	Desca_0969	Desca_2147	Desca_0558
			Desca_1176		Desca_0790
					Desca_0802
					Desca_0806
					Desca_0906
					Desca_1206
					Desca_1945
Firmicutes	Desulfotomaculum ruminis DL	Desru_1858	Desru_0079	Desru_0951	Desru_0478
			Desru_0815		Desru_0608
					Desru_1050
					Desru_2030
					Desru_2162
					Desru_2628
					Desru_2631
					Desru_2712
					Desru_2716
Firmicutes	Desulfotomaculum reducens MI-1	Dred_1643	Dred_0362	Dred_2658	Dred_0424
		Dred_1995	Dred_1988		Dred_1264
			Dred_1991		Dred_1313
			Dred_2672		Dred_1316
					Dred_1425
					Dred_1427
					Dred_1512
					Dred_1576
					Dred_2748
Firmicutes	Thermodesulfobium narugense Na82				Thena_0067
					Thena_0382
					Thena_0813
					Thena_0939
					Thena_1068
					Thena_1336
					Thena_1337
					Thena_1338
					Thena_1557
					Thena_1559
					Thena_1591
					Thena_1669
Nitrospirae	Thermodesulfovibrio yellowstonii			THEYE_A1362	THEYE_A0709
				THEYE_A1808	THEYE_A0738
					THEYE_A0761
					THEYE_A0940
					THEYE_A1129
					THEYE_A1130
					THEYE_A1381
					THEYE_A1866
Proteobacteria	Desulfatibacillum alkenivorans AK-01	Dalk_2931	Dalk_1134	Dalk_4122	Dalk_0152
			Dalk_2243		Dalk_1018
			Dalk_2252		Dalk_1132
					Dalk_1377
					Dalk_1392
					Dalk_2471
					Dalk_2526
					Dalk_4728
					Dalk_5078
Proteobacteria	Desulfobacca acetoxidans ASRB2		Desac_1321		Desac_0038
					Desac_0438
					Desac_0564
					Desac_1128
					Desac_1185
					Desac_1219
					Desac_1265
					Desac_2150
					Desac_2361
Proteobacteria	Desulfobacterium autotrophicum HRM2	HRM2_33490	HRM2_07790	HRM2_22920	HRM2_00550
		HRM2_40360	HRM2_38230		HRM2_02400
			HRM2_38270		HRM2_03470
			HRM2_38300		HRM2_08600
			HRM2_40290		HRM2_11800
					HRM2_12110
					HRM2_16110
					HRM2_34990
					HRM2_38150
					HRM2_48260
Proteobacteria	Desulfobacula toluolica Tol2	TOL2_11150	TOL2_19260	TOL2_25590	TOL2_03920
			TOL2_19300	TOL2_33590	TOL2_24990
			TOL2_19410		TOL2_40870
			TOL2_19470		TOL2_41490
			TOL2_29810
Proteobacteria	Desulfobulbus propionicus 1pr3	Despr_0710	Despr_0493	Despr_1331	Despr_0717
		Despr_2302	Despr_1150		Despr_1164
					Despr_1358
					Despr_1475
					Despr_1919
					Despr_2025
					Despr_2026
					Despr_2857
					Despr_2871
Proteobacteria	Desulfococcus oleovorans Hxd3	Dole_2336	Dole_0794	Dole_3225	Dole_1353
			Dole_1343		Dole_1378
			Dole_1347		Dole_2891
			Dole_1359
Proteobacteria	Desulfohalobium retbaense HR100				Dret_0158
					Dret_2118
					Dret_2440
Proteobacteria	Desulfomicrobium baculatum X	Dbac_2470	Dbac_2041		Dbac_0315
		Dbac_2671			Dbac_0552
					Dbac_0683
					Dbac_1175
					Dbac_1591
					Dbac_1901
					Dbac_1944
					Dbac_2091
					Dbac_2264
					Dbac_2673
Proteobacteria	Desulfomonile tiedjei DCB-1	Desti_1050	Desti_0932	Desti_4216	Desti_0113
			Desti_4352	Desti_4363	Desti_0425
			Desti_4387		Desti_0499
			Desti_4777		Desti_0714
					Desti_1173
					Desti_1740
					Desti_1896
					Desti_1934
					Desti_2073
					Desti_2261
					Desti_4327
					Desti_4441
Proteobacteria	Desulfotalea psychrophila LSv54	DP0163	DP0767	DP2628	DP0383
		DP0849	DP0768		DP1053
		DP0931	DP1490		DP1514
		DP0967			DP1701
					DP1800
					DP2132
					DP2513
Proteobacteria	Desulfovibrio aespoeensis Aspo-2	Daes_0067	Daes_0041	Daes_0821	Daes_0123
		Daes_1100	Daes_1093		Daes_1006
		Daes_1316			Daes_1186
					Daes_2120
					Daes_2492
					Daes_2568
Proteobacteria	Desulfovibrio africanus Walvis Bay	DesafDRAFT_2826	DesafDRAFT_3251	DesafDRAFT_2826	DesafDRAFT_3276
			DesafDRAFT_2725		DesafDRAFT_2804
			DesafDRAFT_1589		DesafDRAFT_2894
			DesafDRAFT_0452		DesafDRAFT_3039
					DesafDRAFT_2617
					DesafDRAFT_2634
					DesafDRAFT_1460
					DesafDRAFT_1095
					DesafDRAFT_0597
					DesafDRAFT_0751
					DesafDRAFT_0022
Proteobacteria	Desulfovibrio alaskensis G20	Dde_1102	Dde_0326	Dde_3781	Dde_0598
		Dde_2506	Dde_1204		Dde_0751
		Dde_3641			Dde_1245
					Dde_2787
					Dde_3303
Proteobacteria	Desulfovibrio desulfuricans desulfuricans	Ddes_2081	Ddes_1851	Ddes_1960	Ddes_0089
					Ddes_0357
					Ddes_0626
					Ddes_0811
					Ddes_1641
					Ddes_1654
					Ddes_1872
					Ddes_2139
Proteobacteria	Desulfovibrio gigas DSM 1382	DGI_0373	DGI_0998	DGI_2143	DGI_0256
			DGI_1575		DGI_0548
					DGI_1726
					DGI_1792
					DGI_2856
					DGI_3037
Proteobacteria	Desulfovibrio magneticus RS-1	DMR_43010	DMR_05650	DMR_08650	DMR_10850
			DMR_29660	DMR_18110	DMR_16160
			DMR_42430	DMR_39070	DMR_18860
					DMR_38670
					DMR_39420
					DMR_40120
					DMR_41080
					DMR_41280
					DMR_42240
					DMR_43930
Proteobacteria	Desulfovibrio piezophilus C1TLV30	BN4_10125	BN4_10586	BN4_11641	BN4_10695
		BN4_12276	BN4_10888		BN4_11153
		BN4_20251	BN4_11573		BN4_11731
			BN4_12301		BN4_12826
			BN4_12598		BN4_20022
			BN4_20337		BN4_20082
Proteobacteria	Desulfovibrio salexigens	Desal_1131	Desal_0407	Desal_0094	Desal_0709
		Desal_2181	Desal_0726		Desal_1142
		Desal_3314	Desal_0910		Desal_1466
			Desal_1860		Desal_2192
			Desal_3508		Desal_2371
					Desal_3526
Proteobacteria	Desulfovibrio sp ND132	DND132_0712	DND132_0858	DND132_1743	DND132_0167
		DND132_0759	DND132_0984		DND132_0566
		DND132_3444	DND132_1328		DND132_1310
			DND132_2125		DND132_1375
					DND132_1577
					DND132_2016
					DND132_2071
					DND132_3277
Proteobacteria	Desulfovibrio vulgaris Miyazaki F	DvMF_1575	DvMF_1559	DvMF_3185	DvMF_0703
		DvMF_2017			DvMF_1149
					DvMF_1203
					DvMF_1711
					DvMF_1764
					DvMF_1984
					DvMF_2103
					DvMF_2192
					DvMF_2342
					DvMF_2812
Proteobacteria	Desulfovibrio vulgaris RCH1	Ga0046402_1151		Ga0046402_112157	Ga0046402_11133
		Ga0046402_11237			Ga0046402_11150
		Ga0046402_111320			Ga0046402_11203
					Ga0046402_11708
					Ga0046402_111139
					Ga0046402_112132
					Ga0046402_112611
					Ga0046402_112783
					Ga0046402_113110
Proteobacteria	Desulfovibrio vulgaris vulgaris Hildenborough	DVU0053		DVU2306	DVU0132
		DVU0279			DVU0149
		DVU1999			DVU0251
					DVU0770
					DVU1234
					DVU2276
					DVU2783
					DVU2958
					DVU3299
Proteobacteria	Desulfovibrio vulgaris vulgaris DP4	Dvul_1175		Dvul_0952	Dvul_0095
		Dvul_2701			Dvul_0412
		Dvul_2908			Dvul_0529
					Dvul_0977
					Dvul_1828
					Dvul_2200
					Dvul_2726
					Dvul_2818
					Dvul_2833
Thermodesulfobacteria	Thermodesulfatator indicus CIR29812		Thein_0247		Thein_0063
					Thein_0236
					Thein_0326
					Thein_0328
					Thein_1302
					Thein_1620
					Thein_2067
Thermodesulfobacteria	Thermodesulfobacterium geofontis OPF15			TOPB45_0625	TOPB45_0468
					TOPB45_0799
					TOPB45_0892
					TOPB45_0900
					TOPB45_0901
					TOPB45_1243
Thermodesulfobacteria	Thermodesulfobacterium commune		HL41_08260	HL41_00040	HL41_02715
					HL41_04210
					HL41_08300
					HL41_08460
Actinobacteria	Mycobacterium tuberculosis H37Rv	Rv1739c
Proteobacteria	Rhodobacter capsulatus SB1003		YP_003577054
			YP_003578423
Firmicutes	Bacillus subtilis subtilis JH642			BSUA_01689
Actinobacteria	Corynebacterium glutamicum ATCC 13032				CAF20834
Cyanobacteria	Synechococcus sp. PCC 7002					Q14SY0
Proteobacteria	Pseudomonas aeruginosa	PA1647
Proteobacteria	Salmonella typhimurium					ACY88617
Proteobacteria	Escherichia coli					P0AFJ7
						P43676
						NP_415145
						NP_417535
Proteobacteria	Staphylococcus aureus					EFH95871
Firmicutes	Oenococcus oeni					YP_007013359
Proteobacteria	Cupriavidus necator					CAJ96654
